# Supplementary material for: Long-Term Evolution of Activities of Daily Life (ADLs) in Critically Ill COVID-19 Patients, a Case Series
Source: Healthcare (Basel). 2023 Feb 23;11(5):650. doi: 10.3390/healthcare11050650 (PMC10001119; doi:10.3390/healthcare11050650)
Supplement: Supplementary file 1 [file healthcare-11-00650-s001.zip]

Archive with 1 entries (1 files):
- healthcare-2163311-supplementary.pdf
